# Supplementary material for: Place of death trends among patients with dementia in Japan: a population-based observational study
Source: Sci Rep. 2019 Dec 27;9:20235. doi: 10.1038/s41598-019-56388-w (PMC6934585; doi:10.1038/s41598-019-56388-w)
Supplement: Supplementary file 2 — Supplementary Table S1 [file 41598_2019_56388_MOESM2_ESM.xlsx]

## Sheet: Suppli_mortality_total
	Supplementary Table S1. Number, crude rate of death from dementia per 100,000 people by age group, 1999–2016
			65–74 years			75–84 years			85 years			All ages
	Year		No.	Crude rate		No.	Crude rate		No.	Crude rate		No.	Crude rate
	1999		303	2.4		947	14.86		1985	94.57		3235	15.32
	2000		314	2.42		1057	15.66		2287	102.52		3658	16.66
	2001		344	2.59		1189	16.69		2543	107.12		4076	17.89
	2002		322	2.38		1165	15.53		2623	104.59		4110	17.46
	2003		351	2.56		1224	15.51		2774	105.76		4349	17.95
	2004		345	2.51		1348	16.23		3129	114.78		4822	19.45
	2005		327	2.33		1382	15.94		3371	115.2		5080	19.8
	2006		416	2.89		1717	19		3987	129.24		6120	23.1
	2007		369	2.51		1983	21.1		4651	142.58		7003	25.61
	2008		414	2.77		2166	22.26		5574	161.94		8154	29.02
	2009		451	2.96		2449	24.46		6099	167.14		8999	31.16
	2010		473	3.11		2687	26		7364	193.08		10524	35.84
	2011		508	3.39		3304	31.16		9205	226.78		13017	43.93
	2012		570	3.67		3769	34.74		11300	262.97		15639	50.99
	2013		707	4.36		4260	38.64		13091	289.11		18058	56.84
	2014		765	4.5		4554	41.03		14610	306.48		19929	60.64
	2015		767	4.39		4717	41.59		16063	325.76		21547	63.87
	2016		848	4.82		5033	43.14		17876	344.49		23757	68.96
