# Supplementary material for: Place of death trends among patients with dementia in Japan: a population-based observational study
Source: Sci Rep. 2019 Dec 27;9:20235. doi: 10.1038/s41598-019-56388-w (PMC6934585; doi:10.1038/s41598-019-56388-w)
Supplement: Supplementary file 3 — Supplementary Table S2 [file 41598_2019_56388_MOESM3_ESM.xlsx]

## Sheet: Suppli_PoD
	Supplementary Table S2. Number, percent and annual percent change of death from dementia, 1999–2016
				Hospital				Nursing Home				Home				Other
	Year	Population		No.	Percent (%)	APC		No.	Percent (%)	APC		No.	Percent (%)	APC		No.	Percent (%)	APC
	1999	21116000		1774	54.84	1.69		511	15.8	14.22		932	28.81	-9.3		18	0.56	18.55
	2000	21961421		1942	53.09	1.69		685	18.73	14.22		1003	27.42	-9.3		28	0.77	18.55
	2001	22788000		2260	55.45	1.69		840	20.61	JP		950	23.31	-9.3		26	0.64	18.55
	2002	23545000		2300	55.96	1.69		897	21.82	1.92		883	21.48	-9.3		30	0.73	18.55
	2003	24225000		2510	57.71	1.69		919	21.13	1.92		877	20.17	-9.3		43	0.99	18.55
	2004	24786000		2838	58.86	1.69		1070	22.19	JP		847	17.57	-9.3		67	1.39	18.55
	2005	25654351		2958	58.23	JP		1257	24.74	6.5		801	15.77	JP		64	1.26	18.55
	2006	26493000		3571	58.35	-2.49		1483	24.23	6.5		968	15.82	-5.15		98	1.6	18.55
	2007	27348000		3995	57.05	-2.49		1885	26.92	6.5		1003	14.32	-5.15		120	1.71	18.55
	2008	28097000		4475	54.88	-2.49		2306	28.28	6.5		1190	14.59	-5.15		183	2.24	18.55
	2009	28882000		4903	54.48	-2.49		2691	29.9	6.5		1173	13.03	-5.15		232	2.58	18.55
	2010	29367152		5435	51.64	-2.49		3453	32.81	6.5		1282	12.18	-5.15		354	3.36	JP
	2011	29632000		6601	50.71	-2.49		4467	34.32	JP		1493	11.47	JP		456	3.5	3.81
	2012	30671000		7658	48.97	-2.49		5599	35.8	3.27		1839	11.76	-2.38		543	3.47	3.81
	2013	31770000		8719	48.28	-2.49		6632	36.73	3.27		2078	11.51	-2.38		629	3.48	3.81
	2014	32866000		9455	47.44	-2.49		7513	37.7	3.27		2179	10.93	-2.38		782	3.92	3.81
	2015	33734351		9987	46.35	-2.49		8411	39.04	3.27		2280	10.58	-2.38		869	4.03	3.81
	2016	34450308		10687	44.98	-2.49		9644	40.59	3.27		2495	10.5	-2.38		931	3.92	3.81
	Abbreviations: APC, Annual percent change; JP, joinpoint
